# Supplementary material for: Progression of coronary artery calcification in conventional hemodialysis, nocturnal hemodialysis, and kidney transplantation
Source: PLoS One. 2020 Dec 30;15(12):e0244639. doi: 10.1371/journal.pone.0244639 (PMC7773242; doi:10.1371/journal.pone.0244639)
Supplement: S1 Dataset — (CSV) [file pone.0244639.s004.csv]

volume.0	volume.1	volume.2	volume.3	rrt	up	dm	smoking	oac	age	vint_dial	agatston.0	agatston.1	agatston.2	agatston.3
545.03	679.52	734.57	778.48	NHD	FALSE	FALSE	FALSE	FALSE	64.183436	20	669.24	791.97	803.47	840.64
124.45	169.16	NA	NA	NHD	FALSE	FALSE	FALSE	TRUE	57.24845996	30	126.12	111.94	NA	NA
0	0	0	0	CHD	TRUE	FALSE	FALSE	FALSE	39.14579055	12	0	0	0	0
93.23	118	NA	NA	CHD	FALSE	FALSE	FALSE	FALSE	55.38945927	26	59.64	101.45	NA	NA
5731.34	7424	NA	NA	CHD	TRUE	FALSE	FALSE	TRUE	63.91238877	18	7196.9	6526.95	NA	NA
319.72	360.85	360.49	315.38	NHD	FALSE	FALSE	FALSE	FALSE	38.89390828	106	180.96	276.56	295.17	278.42
0	0	0	NA	NHD	TRUE	TRUE	FALSE	FALSE	47.1156742	26	0	0	0	NA
656.6	850.08	NA	NA	CHD	FALSE	FALSE	FALSE	TRUE	65.61533196	122	816.11	880.24	NA	NA
1088.6	1012.82	1088.6	NA	CHD	TRUE	FALSE	FALSE	FALSE	62.52429843	21	1139.71	1094.87	1150.17	NA
0	0	NA	NA	NHD	FALSE	FALSE	FALSE	FALSE	27.53182752	74	0	0	NA	NA
90.43	103.35	152.35	123.35	NHD	FALSE	FALSE	FALSE	FALSE	58.25598905	89	90.43	99.3	124.69	124.32
168.8	212.36	NA	NA	CHD	FALSE	FALSE	FALSE	FALSE	62.63381246	25	197.66	227.75	NA	NA
1344.73	1321.62	NA	NA	CHD	TRUE	FALSE	FALSE	FALSE	68.8788501	33	1316.34	1347.88	NA	NA
0	0	0	0	KTx	FALSE	FALSE	FALSE	FALSE	41.03764545	10	0	0	0	0
0	8.71	NA	NA	NHD	TRUE	TRUE	FALSE	FALSE	46.05612594	26	0	1.56	NA	NA
0	0	0	0	NHD	FALSE	FALSE	FALSE	FALSE	29.27857632	64	0	0	0	0
15.74	25.75	21.46	26.75	NHD	TRUE	FALSE	FALSE	FALSE	42.71047228	10	19.07	23.01	25.75	31.11
108	148.42	144.48	157.71	KTx	FALSE	FALSE	FALSE	FALSE	52.1670089	3	96.79	108.36	87.73	121.15
21.46	46.85	38.77	50.56	KTx	FALSE	FALSE	FALSE	FALSE	42.35728953	9	19.08	33.74	23.08	44.66
144.48	374.82	430.58	380.42	NHD	FALSE	FALSE	FALSE	FALSE	56.70362765	11	108.71	341.98	385.29	390.52
1403.33	1283.17	1507.32	1597.02	NHD	FALSE	FALSE	FALSE	FALSE	59.03080082	47	1502.04	1516.1	1802.1	1966.23
33.62	47.22	NA	NA	CHD	TRUE	FALSE	TRUE	TRUE	49.94387406	25	26.47	32.56	NA	NA
1006.37	1391.45	1282.12	1250.27	KTx	FALSE	FALSE	FALSE	FALSE	64.37782341	14	3799.69	5218.83	4788.77	4500.39
52.49	60.83	106.34	109.74	CHD	TRUE	TRUE	FALSE	TRUE	57.76591376	13	55.18	64.7	102.18	109.74
17.07	4.72	9.52	14.66	NHD	TRUE	FALSE	FALSE	FALSE	44.84599589	20	17.07	1.57	3.17	4.89
1619.94	1838.92	1899.28	NA	CHD	TRUE	TRUE	FALSE	FALSE	56.53114305	3	1772.74	2063.99	2155.09	NA
97.81	89.7	78.68	75.33	KTx	FALSE	FALSE	FALSE	FALSE	51.81930185	15	128.18	101.45	98.23	93.05
11.48	13.86	8.52	5.83	KTx	FALSE	FALSE	FALSE	FALSE	49.94113621	3	7.27	13.86	5.68	3.89
194.91	234.17	NA	NA	CHD	TRUE	FALSE	TRUE	TRUE	63.92607803	29	213.77	289.36	NA	NA
2281.67	2951.86	NA	NA	CHD	FALSE	FALSE	TRUE	TRUE	64.57494867	49	2497.2	3459.69	NA	NA
454.9	476.78	498.09	557.21	KTx	TRUE	FALSE	FALSE	FALSE	48.16974675	30	535.25	576.64	578.46	672.35
0	9.77	20.1	NA	CHD	TRUE	FALSE	FALSE	FALSE	42.4476386	35	0	3.11	6.7	NA
731.09	1140.45	991.65	1152.28	CHD	FALSE	FALSE	FALSE	FALSE	65.32238193	108	703.87	1019.06	889.64	1020.38
492.82	475.35	571.59	510.98	NHD	FALSE	FALSE	FALSE	FALSE	68.49007529	58	535.38	515.18	630.61	604.24
366.93	370.58	NA	NA	NHD	FALSE	FALSE	FALSE	FALSE	38.67761807	102	453.47	425.14	493.71	NA
2.38	28.81	47.32	79.37	KTx	FALSE	FALSE	FALSE	FALSE	55.86584531	31	0.79	25.81	54.02	90.19
51	70.1	94.11	144.72	KTx	FALSE	FALSE	FALSE	FALSE	55.92881588	12	28.72	32.42	61.59	110.25
816.82	926.5	NA	NA	NHD	FALSE	FALSE	FALSE	TRUE	63.92060233	38	969.17	1136.2	NA	NA
0	0	NA	NA	NHD	FALSE	FALSE	FALSE	FALSE	26.19301848	76	0	0	NA	NA
77.43	273.23	639.1	768.35	NHD	TRUE	FALSE	TRUE	FALSE	49.74401095	16	68.62	229.83	642.89	832.6
50.41	58.13	97.4	90.24	NHD	TRUE	FALSE	FALSE	FALSE	52.90622861	16	67.21	61.3	108.52	138.37
0	0	0	NA	NHD	TRUE	FALSE	FALSE	FALSE	53.41546886	16	0	0	0	NA
0	0	0	NA	CHD	TRUE	FALSE	FALSE	FALSE	27.76454483	58	0	0	0	NA
1072.88	1288.18	1505.15	1757.35	KTx	TRUE	TRUE	TRUE	FALSE	64.04928131	16	1332.28	1587.88	1837.42	2170.32
664.91	680.21	660.03	819.68	NHD	FALSE	TRUE	FALSE	FALSE	40.98288843	19	778.41	797.99	779.9	919.1
0	0	0	NA	CHD	TRUE	FALSE	FALSE	FALSE	49.9301848	45	0	0	0	NA
669.31	705.98	878.83	862.26	NHD	FALSE	FALSE	FALSE	FALSE	45.10882957	78	796.29	862.71	995.78	985.01
0	NA	0	0	KTx	FALSE	FALSE	FALSE	FALSE	23.07460643	14	0	NA	0	0
239.34	277.6	276.08	283.44	KTx	TRUE	FALSE	TRUE	FALSE	39.83572895	46	266.47	352.17	345.23	350.31
0	0	NA	NA	CHD	FALSE	FALSE	FALSE	FALSE	28.16427105	6	0	0	NA	NA
1.43	17.66	48.56	NA	NHD	FALSE	FALSE	TRUE	FALSE	41.50308008	33	0.24	7.75	51.21	NA
504.29	619.48	768.48	660.35	NHD	FALSE	FALSE	TRUE	FALSE	56.55578371	32	499.2	628.04	736.4	664.4
314.08	295.12	NA	NA	KTx	FALSE	FALSE	FALSE	FALSE	23.56194387	91	332.28	370.62	NA	NA
0	0	0	NA	CHD	FALSE	FALSE	FALSE	FALSE	31.40041068	28	0	0	0	NA
943.42	1046.77	950.15	1105.79	KTx	FALSE	FALSE	FALSE	FALSE	52.7063655	15	1104.59	1230.68	1114.68	1329.47
374.43	344.93	390.38	516.82	KTx	FALSE	FALSE	FALSE	FALSE	55.37303217	47	331.7	281.92	391.95	588.07
0	0	0	0	KTx	FALSE	FALSE	FALSE	FALSE	51.92060233	3	0	0	0	0
0	0	0	0	KTx	FALSE	FALSE	FALSE	FALSE	57.2073922	3	0	0	0	0
325.44	381.81	423.07	488.42	KTx	FALSE	FALSE	FALSE	FALSE	61.02121834	71	344.04	378.28	442.83	489.07
38.62	42.23	41.53	42.98	CHD	TRUE	TRUE	FALSE	FALSE	49.12799452	6	50.34	42.23	54.49	57.3
0	0	0	0	KTx	FALSE	FALSE	FALSE	FALSE	30.87200548	72	0	0	0	0
214.58	268.73	299.09	293.56	KTx	FALSE	FALSE	FALSE	FALSE	74.33264887	32	229.12	307.78	374.98	329.56
1427.65	1451.68	1663.33	1676.32	KTx	FALSE	FALSE	FALSE	FALSE	69.76317591	12	1822.24	1785.93	2063.66	2064.2
235.61	186.13	227.34	NA	CHD	FALSE	FALSE	FALSE	FALSE	45.82888433	77	292.71	240.34	283.9	NA
71.45	99	137.31	122.31	KTx	FALSE	FALSE	FALSE	FALSE	66.62833676	40	63.24	102.89	125.53	94.75
671.07	818.38	1123.78	1120.37	KTx	FALSE	FALSE	FALSE	FALSE	68.14236824	12	736.42	931.81	1343.7	1372.26
44.35	53.64	NA	NA	KTx	FALSE	FALSE	FALSE	FALSE	52.23271732	33	27.18	34.09	NA	NA
1581.17	2095.38	1973.43	2839.47	KTx	FALSE	FALSE	FALSE	FALSE	51.44695414	75	1881.37	2550.5	2259.26	3618.31
9.5	7.86	NA	NA	KTx	FALSE	FALSE	FALSE	FALSE	64.92813142	16	3.16	2.44	NA	NA
94.51	89.36	94.34	NA	KTx	FALSE	FALSE	FALSE	FALSE	42.99520876	169	85.96	81.1	94.16	NA
648.53	634.47	751.48	809.83	KTx	FALSE	FALSE	TRUE	FALSE	56.62149213	57	643.69	600.37	747.42	831.82
211	233.67	193	NA	KTx	FALSE	FALSE	FALSE	FALSE	64.80766598	13	206.71	223.74	196.08	NA
0	0	NA	0	KTx	FALSE	FALSE	FALSE	FALSE	32.40520192	11	0	0	NA	0
198.91	217.44	297	240.43	KTx	FALSE	FALSE	TRUE	FALSE	31.55646817	110	202.61	185.96	318.39	256.66
0	0	0	0	KTx	FALSE	FALSE	FALSE	FALSE	26.08350445	63	0	0	0	0
1743.9	1683.71	1909.83	1955.39	KTx	FALSE	FALSE	FALSE	FALSE	71.43326489	25	1864.1	1993.65	2187.54	2366.81
1097.44	1232.78	NA	NA	KTx	FALSE	FALSE	TRUE	FALSE	54.25051335	31	1301.67	1559.04	NA	NA
205.57	244.63	280.49	326.05	KTx	FALSE	FALSE	FALSE	FALSE	50.50513347	77	223.37	286.08	348.78	382.76
383.43	424.41	496.58	NA	NHD	FALSE	FALSE	TRUE	FALSE	37.81245722	49	489.82	529.18	610.06	NA
208.3	238.71	NA	NA	NHD	TRUE	FALSE	FALSE	TRUE	61.7522245	8	602.4	1108.33	NA	NA
1.5	40.79	116.68	82.11	KTx	FALSE	FALSE	FALSE	FALSE	66.39014374	50	0.5	11.47	55.02	36.75
1326.97	1471.49	1436.4	1521.5	CHD	TRUE	FALSE	FALSE	FALSE	69.25119781	59	1602.35	1839.03	1855.79	1899.88
83.59	101.99	134.81	167.54	KTx	TRUE	FALSE	FALSE	FALSE	60.56399726	2	78.23	99.35	130.65	159.85
41.05	41.53	35.35	49.02	KTx	FALSE	FALSE	FALSE	TRUE	62.6255989	61	54.73	49.44	33.72	63.54
10.34	10.52	0	6.15	KTx	FALSE	FALSE	FALSE	FALSE	60.36413415	41	6.89	6.28	0	4.1
0	0	0	0	KTx	FALSE	FALSE	TRUE	FALSE	20.62970568	10	0	0	0	0
471.43	484.04	437.83	495.39	KTx	FALSE	FALSE	FALSE	FALSE	31.97809719	45	593.93	624.54	556.54	632.03
641.4	721.17	732.7	675.96	KTx	FALSE	FALSE	FALSE	TRUE	53.50034223	19	770.98	895.94	767.74	807.26
58.2	53.74	75.9	76.72	KTx	FALSE	FALSE	FALSE	FALSE	55.26625599	6	61.44	58.32	93.47	94.41
1460.46	1380.3	1498.46	1607.65	NHD	FALSE	TRUE	FALSE	FALSE	69.0349076	27	1619.78	1539.64	1671.08	1927.49
425.15	423.24	NA	NA	NHD	TRUE	FALSE	FALSE	FALSE	64.23545517	9	526.69	492	NA	NA
177.38	183.2	216.18	335.19	NHD	FALSE	FALSE	FALSE	FALSE	64.12320329	20	178.34	135.78	267.58	357.81
484	464.92	610.04	770.94	KTx	FALSE	TRUE	FALSE	FALSE	57.31964408	54	564.58	536.68	709.09	854.31
264.14	235.32	252.32	334.35	CHD	FALSE	FALSE	FALSE	FALSE	58.45859001	234	514.88	506.89	562.01	577.32
0	0	NA	NA	NHD	TRUE	FALSE	FALSE	FALSE	58.54346338	5	0	0	NA	NA
2414.36	2523.55	2802.69	NA	CHD	FALSE	FALSE	FALSE	FALSE	46.34086242	301	2979.28	2987.47	3339.35	NA
240.85	296.01	343.18	426.19	CHD	FALSE	FALSE	FALSE	FALSE	41.71115674	96	298.54	351.03	398.3	426.19
673.77	715.48	685.21	793.37	KTx	FALSE	TRUE	FALSE	TRUE	66.93223819	14	776.29	802.57	744.58	863.42
0	10.24	14.02	48.05	KTx	TRUE	FALSE	FALSE	FALSE	68.62696783	34	0	10.24	9	44.14
1539.01	1943.4	2132.52	2376.97	NHD	FALSE	FALSE	FALSE	FALSE	71.15674196	16	1835.9	2333.55	2515.68	2934.18
668.76	679.79	737.2	750.59	KTx	FALSE	FALSE	FALSE	TRUE	67.45516769	4	670.91	701.81	752.58	830.08
173.81	260.01	NA	NA	NHD	FALSE	FALSE	TRUE	FALSE	70.1026694	43	152.35	261.69	NA	NA
28.36	27.27	38.83	25.87	NHD	FALSE	FALSE	FALSE	FALSE	44.18069815	31	37.81	36.36	42.61	34.49
0	1.8	0	7.47	CHD	FALSE	TRUE	TRUE	FALSE	60.20533881	33	0	0.6	0	7.47
750.04	917.89	885.44	1121.25	CHD	TRUE	FALSE	FALSE	FALSE	66.79534565	8	784.79	1022.92	1009.66	1237.39
85.52	154.16	136.19	219.66	KTx	TRUE	FALSE	FALSE	FALSE	43.23613963	61	51.98	138.3	116.32	195.69
5129.1	6973.18	NA	NA	CHD	TRUE	TRUE	FALSE	TRUE	65.97672827	6	6353.14	8752.01	NA	NA
97.36	109.4	97.71	NA	CHD	TRUE	FALSE	FALSE	FALSE	49.94113621	2	102.38	121.73	102.51	NA
4.4	37.33	49.53	90.84	CHD	TRUE	FALSE	FALSE	FALSE	48.45722108	5	1.34	37.11	54.1	104.81
500.44	402.24	460.74	549.69	CHD	FALSE	FALSE	FALSE	FALSE	43.63039014	253	573.43	488.03	544.56	684.58
679.86	1150.48	1348.75	NA	NHD	TRUE	TRUE	TRUE	FALSE	60.58316222	7	682.03	1223.73	1460.01	NA
0	9.3	49.12	NA	CHD	TRUE	TRUE	FALSE	FALSE	42.7761807	10	0	5.72	25.27	NA
378.1	404.94	637.21	613.08	NHD	FALSE	FALSE	FALSE	TRUE	71.11841205	71	331.07	378.18	658.26	601.8
60.73	33.32	NA	NA	CHD	TRUE	FALSE	FALSE	FALSE	64.65982204	11	37.18	24.55	NA	NA
